# Supplementary material for: Sexually deceptive orchids with distinct flower morphologies elicit different behaviours from a shared pollinator
Source: Ann Bot. 2025 Sep 26;137(1):281–94. doi: 10.1093/aob/mcaf234 (PMC12784070; doi:10.1093/aob/mcaf234)
Supplement: mcaf234_Supplementary_Data [file mcaf234_supplementary_data.zip]

Archive with 9 entries (9 files):
- Fig. 3A.JPG
- Fig. 3B.JPG
- Fig. 3C.JPG
- Fig. 3D.JPG
- Fig. 3E.jpeg
- Supplementary Data.pdf
- Supplementary Video 1.mp4
- Supplementary Video 2.mp4
- Supplementary Video 3.mp4
